# Supplementary material for: Long-Term Outcomes and Predictors of Artificial Urinary Sphincter Survival After Prostate Cancer Treatment: A Multicenter Cohort Study
Source: Healthcare (Basel). 2025 Nov 5;13(21):2812. doi: 10.3390/healthcare13212812 (PMC12607356; doi:10.3390/healthcare13212812)
Supplement: Supplementary file 1 [file healthcare-13-02812-s001.zip]

Archive with 1 entries (1 files):
- healthcare-3908559-supplementary.pdf
